# Supplementary material for: Shigella flexneri-Encoded E3 Ubiquitin Ligase IpaH2 Reveals Plakophilin-2 as a Host Restriction Factor for Sindbis Virus
Source: Int J Mol Sci. 2026 May 27;27(11):4808. doi: 10.3390/ijms27114808 (PMC13256859; doi:10.3390/ijms27114808)
Supplement: Supplementary file 1 [file ijms-27-04808-s001.zip]

Archive with 5 entries (5 files):
- FigureS1.tif
- FigureS2.tif
- FigureS3.tif
- Table S1.xlsx
- Table S2.xlsx
