# Supplementary material for: Shigella flexneri-Encoded E3 Ubiquitin Ligase IpaH2 Reveals Plakophilin-2 as a Host Restriction Factor for Sindbis Virus
Source: Int J Mol Sci. 2026 May 27;27(11):4808. doi: 10.3390/ijms27114808 (PMC13256859; doi:10.3390/ijms27114808)
Supplement: Supplementary file 1 [file ijms-27-04808-s001.zip › Table S1.xlsx]

## Sheet: Reagents
Reagent	Technique	Source	Identifier / Catalog number
5X iProof HF Buffer	Cloning	BioRad	1015778
BsiEI	Cloning	NEB	R0554S
CloneJET PCR cloning kit	Cloning	Thermo Scientific	K232
dNTP	Cloning	Thermo Scientific	R1121
Gateway LR clonase II enzyme mix	Cloning	Thermo Scientific	11791100
Invitrogen Zero blunt TOPO PCR cloning kit	Cloning	Fisher BioReagents	450245
iProof	Cloning	BioRad	2681628
PacI	Cloning	NEB	R0547L
pENTR Directional TOPO cloning kits	Cloning	Thermo Scientific	1847020
Q5	Cloning	NEB	M0491S
Q5 buffer	Cloning	NEB	M0491S
Quick Ligase	Cloning	NEB	M2200L
rCutsmart	Cloning	NEB	B6004S
SacII	Cloning	NEB	R0157L
Gibson Assembly Master Mix	Cloning	NEB	E2611L
5X iProof GC Buffer	Cloning	BioRad	1246837
Quick Ligase Buffer	Cloning	NEB	B2200S
0.45 µm Nitrocellulose membranes	Immunoblotting	Cytiva	10600002
10X XTG Transfer buffer	Immunoblotting	Bioland Scientific	TG03
10X PBS	Immunoblotting	Bioland Scientific	PBS01-03
10X TGS running buffer	Immunoblotting	Bioland Scientific	TGS03
Acrylamide	Immunoblotting	Fisher BioReagents	BP1408-1
Mouse anti-Actin antibody	Immunoblotting	Thermo Scientific	MA5-11869
Mouse anti-Actin antibody	Immunoblotting	Sigma	A1978-200UL
Mouse anti-GFP antibody	Immunoblotting	Clonetech	632381
Rabbit anti-GFP antibody	Immunoblotting	Takara	632592
Rabbit anti-GST antibody	Immunoblotting	Santa Cruz	SC-459
Mouse Anti-Flag polyclonal antibody	Immunoblotting	LifeTein	LT0420
Rabbit anti-ABCF3	Immunoblotting	Abclonal	A15168
Mouse Anti-PKP2 antibody	Immunoblotting	Santa Cruz	sc-393711
Mouse anti-Ubiquitin (P4D1)	Immunoblotting	Santa Cruz	sc-8017
IRDYE 680RD Donkey anti-rabbit antibody	Immunoblotting	LI-COR	NC9266873
IRDye 800CW Donkey anti-Mouse antibody	Immunoblotting	LI-COR	NC9744100
TUBE 1 (High Capacity Magnetic Beads)	Pulldown	LifeSensors	UM501M
High Capacity Control Magnetic Beads (negative control)	Pulldown	LifeSensors	UM500M
APS	Immunoblotting	Fisher BioReagents	BP179-100
2-mercaptoethanol	Immunoblotting	Fisher BioReagents	BP176-100
Filter Paper	Immunoblotting	BioRad	1703932
Methanol	Immunoblotting	Pharmco	339000000
Oddessy Blocking buffer	Immunoblotting	LI-COR	927-70010
Prcision plus protein standards (All Blue)	Immunoblotting	BioRad	161-0373
10% SDS solution	Immunoblotting	Corning	46-040-Cl
TMED	Immunoblotting	Fisher BioReagents	BP150-20
Trans-Blot Turbo 5X transfer Buffer	Immunoblotting	BioRad	10026938
Trans-blot Turbo Midi Size Transfer Stacks and nitrocellulose membranes	Immunoblotting	BioRad	1704271
SDS	Immunoblotting	Fisher Scientific	BP166-500
Glycerol	Immunoblotting	Research Products International	56-81-5
Bromophenol Blue	Immunoblotting	Fisher Chemical	115-39-9
DTT	Immunoblotting	Fisher Scientific	BP172-25
Tris	Immunoblotting	Fisher BioReagents	BP152-1
Protease inhibitor cocktail	Protein extraction	Abcam	STN-273937
PSMF	Protein extraction	Acros organics	215740010
RIPA	Protein extraction	Thermo Scientific	J63306.AP
Antibiotic/Antimycotic	Tissue Culture	SIGMA	A5955-100ML
Cell Tracker Orange	Tissue Culture	invitrogen	C34551
DMEM:F12	Tissue Culture	Gibco	11320033
DMEM	Tissue Culture	SIGMA	D6429-500ML
DMSO	Tissue Culture	Fisher BioReagents	25-950-CQC
Fetal Bovine Serum	Tissue Culture	R&D Systems	S12450
Non-Essential ammino acids	Tissue Culture	Corning	25-025-Cl
L-Glutamine	Tissue Culture	Corning	25-005-Cl
Trypsin	Tissue Culture	SIGMA	T4049-100ML
PBS	Tissue Culture	SIGMA	D8537-500ML
FuGENE HD Transfection Reagent	Tissue Culture	Promega	E2311
Lipofectamine 2000	Tissue Culture	Fisher BioReagents	11668019
X-tremeGENE 9	Tissue Culture	SIGMA	6365787001
Bortezomib	Tissue Culture	Selleck Chemicals	S1013
Cell Lines	Technique	Source	Identifier / Catalog number
R06E Cells	Arboviral Infections and Screens	Embry et al., 2025	N/A
U2OS Cells	Arboviral infections/screens/Transfection studies	ATCC	HTB-96
NIH 3T3 Cells	Transfection/overexpression	ATCC	CRL-1658
293T Cells	Transfection/overexpression	Embry et al., 2025	N/A
Virus Strains	Technique	Source	Identifier / Catalog number
O’nyong’nyong Virus (ONNV-GFP)	Arboviral Infections and Screens	Embry et al., 2024.	N/A
Sindbis virus (SINV-GFP; TE/5’2J/GFP-3XFlag)	Arboviral Infections and Screens	Embry et al., 2024.	N/A
Venezuelan equine encephalitis virus (VEEV-GFP)	Arboviral Infections	Embry et al., 2025	N/A
VSVM51R-GFP	Arboviral Infections	Embry et al., 2025
Plasmids	Technique	Source	Identifier / Catalog number
pEGFP-C2	Cellular Degradation Assays	de Jong et al., 2016	N/A
pEGFP-C2-IpaH2	Cellular Degradation Assays	de Jong et al., 2016	N/A
pEGFP-C2-IpaH2-C355S	Cellular Degradation Assays	de Jong et al., 2016	N/A
pcDNA3.1	Mammlian Expression Vector	Embry et al., 2024	N/A
pcDNA3.1-Flag-ABCF3	Mammlian Expression Vector	This Study	N/A
pcDNA3.1-Flag-PKP2	Mammlian Expression Vector	This Study	N/A
pcDNA3.1-Flag-MSPD2	Mammlian Expression Vector	This Study	N/A
pcDNA3.1-Flag-SidM	Mammlian Expression Vector	Embry et al., 2025	N/A
pcDNA3.1-Flag-SidM-A/E	Mammlian Expression Vector	Embry et al., 2025	N/A
pcDNA3.1-Flag-IpaH4	Mammlian Expression Vector	Embry et al., 2025	N/A
pcDNA3.1-Flag-IpaH4-C/S	Mammlian Expression Vector	Embry et al., 2025	N/A
pcDNA3.1-Flag-Ceg10	Mammlian Expression Vector	Embry et al., 2025	N/A
pcDNA3.1-Flag-Ceg10-C/S	Mammlian Expression Vector	Embry et al., 2025	N/A
pcDNA3.1-Flag-IpaJ	Mammlian Expression Vector	This Study	N/A
pcDNA3.1-Flag-IpaJ-C90A	Mammlian Expression Vector	This Study	N/A
pcDNA3.1-Flag-HopAM1	Mammlian Expression Vector	Embry et al., 2025	N/A
pcDNA3.1-Flag-HopAM1-E/A	Mammlian Expression Vector	Embry et al., 2025	N/A
pcDNA3.1-Flag-HopT1-2	Mammlian Expression Vector	Embry et al., 2025	N/A
pTRIP-CMV-IVSb-IRES-TagRFP	Lentiviral Expression Vector	Embry et al., 2025	N/A
pTRIP-Luciferase	Bacterial Effector Screen	Embry et al., 2025	N/A
pTRIP-IpaA	Bacterial Effector Screen	Embry et al., 2025	N/A
pTRIP-IpaB	Bacterial Effector Screen	Embry et al., 2025	N/A
pTRIP-IpaH1.4	Bacterial Effector Screen	Embry et al., 2025	N/A
pTRIP-IpaH2.5	Bacterial Effector Screen	Embry et al., 2025	N/A
pTRIP-IpaH4.5	Bacterial Effector Screen	Embry et al., 2025	N/A
pTRIP-IpaH7.8	Bacterial Effector Screen	Embry et al., 2025	N/A
pTRIP-IpaH9.8	Bacterial Effector Screen	Embry et al., 2025	N/A
pTRIP-IpaJ	Bacterial Effector Screen	Embry et al., 2025	N/A
pTRIP-IpgD	Bacterial Effector Screen	Embry et al., 2025	N/A
pTRIP-OspB	Bacterial Effector Screen	Embry et al., 2025	N/A
pTRIP-OspC1	Bacterial Effector Screen	Embry et al., 2025	N/A
pTRIP-OspC2	Bacterial Effector Screen	Embry et al., 2025	N/A
pTRIP-OspD1	Bacterial Effector Screen	Embry et al., 2025	N/A
pTRIP-OspD3	Bacterial Effector Screen	Embry et al., 2025	N/A
pTRIP-OspE1	Bacterial Effector Screen	Embry et al., 2025	N/A
pTRIP-SteA	Bacterial Effector Screen	Embry et al., 2025	N/A
pTRIP-OspE2	Bacterial Effector Screen	Embry et al., 2025	N/A
pTRIP-OspF	Bacterial Effector Screen	Embry et al., 2025	N/A
pTRIP-OspG	Bacterial Effector Screen	Embry et al., 2025	N/A
pTRIP-VirA	Bacterial Effector Screen	Embry et al., 2025	N/A
pTRIP-EspY3	Bacterial Effector Screen	Embry et al., 2025	N/A
pTRIP-EspK	Bacterial Effector Screen	Embry et al., 2025	N/A
pTRIP-EspX7	Bacterial Effector Screen	Embry et al., 2025	N/A
pTRIP-EspF	Bacterial Effector Screen	Embry et al., 2025	N/A
pTRIP-EspFU	Bacterial Effector Screen	Embry et al., 2025	N/A
pTRIP-EspX5	Bacterial Effector Screen	Embry et al., 2025	N/A
pTRIP-EspL2	Bacterial Effector Screen	Embry et al., 2025	N/A
pTRIP-NleD	Bacterial Effector Screen	Embry et al., 2025	N/A
pTRIP-EspL1	Bacterial Effector Screen	Embry et al., 2025	N/A
pTRIP-EspR3	Bacterial Effector Screen	Embry et al., 2025	N/A
pTRIP-NleA	Bacterial Effector Screen	Embry et al., 2025	N/A
pTRIP-EspB	Bacterial Effector Screen	Embry et al., 2025	N/A
pTRIP-NleH	Bacterial Effector Screen	Embry et al., 2025	N/A
pTRIP-MAP (NO)	Bacterial Effector Screen	Embry et al., 2025	N/A
pTRIP-MAP	Bacterial Effector Screen	Embry et al., 2025	N/A
pTRIP-EspG	Bacterial Effector Screen	Embry et al., 2025	N/A
pTRIP-NleC	Bacterial Effector Screen	Embry et al., 2025	N/A
pTRIP-NleB	Bacterial Effector Screen	Embry et al., 2025	N/A
pTRIP-HopAO1	Bacterial Effector Screen	Embry et al., 2025	N/A
pTRIP-HopAI1	Bacterial Effector Screen	Embry et al., 2025	N/A
pTRIP-HopAS1	Bacterial Effector Screen	Embry et al., 2025	N/A
pTRIP-SepZ	Bacterial Effector Screen	Embry et al., 2025	N/A
pTRIP-HopC1	Bacterial Effector Screen	Embry et al., 2025	N/A
pTRIP-HopAH1	Bacterial Effector Screen	Embry et al., 2025	N/A
pTRIP-HopK1	Bacterial Effector Screen	Embry et al., 2025	N/A
pTRIP-HopAA1-2	Bacterial Effector Screen	Embry et al., 2025	N/A
pTRIP-HopAH2-1	Bacterial Effector Screen	Embry et al., 2025	N/A
pTRIP-HopF2	Bacterial Effector Screen	Embry et al., 2025	N/A
pTRIP-HopS1	Bacterial Effector Screen	Embry et al., 2025	N/A
pTRIP-HopT1-2	Bacterial Effector Screen	Embry et al., 2025	N/A
pTRIP-HopM1	Bacterial Effector Screen	Embry et al., 2025	N/A
pTRIP-HopY1	Bacterial Effector Screen	Embry et al., 2025	N/A
pTRIP-HopD	Bacterial Effector Screen	Embry et al., 2025	N/A
pTRIP-HopA1	Bacterial Effector Screen	Embry et al., 2025	N/A
pTRIP-HopV1	Bacterial Effector Screen	Embry et al., 2025	N/A
pTRIP-HopAQ1	Bacterial Effector Screen	Embry et al., 2025	N/A
pTRIP-InvF	Bacterial Effector Screen	Embry et al., 2025	N/A
pTRIP-SsaM	Bacterial Effector Screen	Embry et al., 2025	N/A
pTRIP-SseJ	Bacterial Effector Screen	Embry et al., 2025	N/A
pTRIP-YopJ	Bacterial Effector Screen	Embry et al., 2025	N/A
pTRIP-SifB	Bacterial Effector Screen	Embry et al., 2025	N/A
pTRIP-PipB	Bacterial Effector Screen	Embry et al., 2025	N/A
pTRIP-PipB2	Bacterial Effector Screen	Embry et al., 2025	N/A
pTRIP-SseF	Bacterial Effector Screen	Embry et al., 2025	N/A
pTRIP-SipC	Bacterial Effector Screen	Embry et al., 2025	N/A
pTRIP-SseE	Bacterial Effector Screen	Embry et al., 2025	N/A
pTRIP-SspH2	Bacterial Effector Screen	Embry et al., 2025	N/A
pTRIP-SicA	Bacterial Effector Screen	Embry et al., 2025	N/A
pTRIP-SopD	Bacterial Effector Screen	Embry et al., 2025	N/A
pTRIP-SpiC	Bacterial Effector Screen	Embry et al., 2025	N/A
pTRIP-SseG	Bacterial Effector Screen	Embry et al., 2025	N/A
pTRIP-SifA	Bacterial Effector Screen	Embry et al., 2025	N/A
pTRIP-YopH	Bacterial Effector Screen	Embry et al., 2025	N/A
pTRIP-Ipg1148	Bacterial Effector Screen	Embry et al., 2025	N/A
pTRIP-PieF	Bacterial Effector Screen	Embry et al., 2025	N/A
pTRIP-LegA54	Bacterial Effector Screen	Embry et al., 2025	N/A
pTRIP-CegC3	Bacterial Effector Screen	Embry et al., 2025	N/A
pTRIP-Ipg0045	Bacterial Effector Screen	Embry et al., 2025	N/A
pTRIP-VpdB	Bacterial Effector Screen	Embry et al., 2025	N/A
pTRIP-LegA10	Bacterial Effector Screen	Embry et al., 2025	N/A
pTRIP-Ipg2527	Bacterial Effector Screen	Embry et al., 2025	N/A
pTRIP-LegK2	Bacterial Effector Screen	Embry et al., 2025	N/A
pTRIP-CegC1	Bacterial Effector Screen	Embry et al., 2025	N/A
pTRIP-PpeB	Bacterial Effector Screen	Embry et al., 2025	N/A
pTRIP-LegA11	Bacterial Effector Screen	Embry et al., 2025	N/A
pTRIP-Ipg1158	Bacterial Effector Screen	Embry et al., 2025	N/A
pTRIP-VipF	Bacterial Effector Screen	Embry et al., 2025	N/A
pTRIP-LegG1	Bacterial Effector Screen	Embry et al., 2025	N/A
pTRIP-Ipg0294	Bacterial Effector Screen	Embry et al., 2025	N/A
pTRIP-lpg0171	Bacterial Effector Screen	Embry et al., 2025	N/A
pTRIP-Ceg29	Bacterial Effector Screen	Embry et al., 2025	N/A
pTRIP-CegC4	Bacterial Effector Screen	Embry et al., 2025	N/A
pTRIP-Ipg0518	Bacterial Effector Screen	Embry et al., 2025	N/A
pTRIP-Ipg2327	Bacterial Effector Screen	Embry et al., 2025	N/A
pTRIP-LirB	Bacterial Effector Screen	Embry et al., 2025	N/A
pTRIP-LegAU13	Bacterial Effector Screen	Embry et al., 2025	N/A
pTRIP-Ceg19	Bacterial Effector Screen	Embry et al., 2025	N/A
pTRIP-Ceg18	Bacterial Effector Screen	Embry et al., 2025	N/A
pTRIP-LegG2	Bacterial Effector Screen	Embry et al., 2025	N/A
pTRIP-TIR	Bacterial Effector Screen	Embry et al., 2025	N/A
pTRIP-Ipg1273	Bacterial Effector Screen	Embry et al., 2025	N/A
pTRIP-Ceg7	Bacterial Effector Screen	Embry et al., 2025	N/A
pTRIP-Ipg0634	Bacterial Effector Screen	Embry et al., 2025	N/A
pTRIP-SidB	Bacterial Effector Screen	Embry et al., 2025	N/A
pTRIP-Ceg10	Bacterial Effector Screen	Embry et al., 2025	N/A
pTRIP-Ipg0081	Bacterial Effector Screen	Embry et al., 2025	N/A
pTRIP-YlfB	Bacterial Effector Screen	Embry et al., 2025	N/A
pTRIP-LirA	Bacterial Effector Screen	Embry et al., 2025	N/A
pTRIP-VipD	Bacterial Effector Screen	Embry et al., 2025	N/A
pTRIP-Ipg1689	Bacterial Effector Screen	Embry et al., 2025	N/A
pTRIP-Ceg9	Bacterial Effector Screen	Embry et al., 2025	N/A
pTRIP-LegP	Bacterial Effector Screen	Embry et al., 2025	N/A
pTRIP-LegL1	Bacterial Effector Screen	Embry et al., 2025	N/A
pTRIP-Ipg2407	Bacterial Effector Screen	Embry et al., 2025	N/A
pTRIP-LegA9	Bacterial Effector Screen	Embry et al., 2025	N/A
pTRIP-LegA2	Bacterial Effector Screen	Embry et al., 2025	N/A
pTRIP-LirF	Bacterial Effector Screen	Embry et al., 2025	N/A
pTRIP-SidM	Bacterial Effector Screen	Embry et al., 2025	N/A
pTRIP-SseF S-A	Bacterial Effector Screen	Embry et al., 2025	N/A
pTRIP-SseF DA2	Bacterial Effector Screen	Embry et al., 2025	N/A
pTRIP-SidA	Bacterial Effector Screen	Embry et al., 2025	N/A
pTRIP-LidA	Bacterial Effector Screen	Embry et al., 2025	N/A
pTRIP-VipA	Bacterial Effector Screen	Embry et al., 2025	N/A
pTRIP-RalF	Bacterial Effector Screen	Embry et al., 2025	N/A
pTRIP-SidD	Bacterial Effector Screen	Embry et al., 2025	N/A
pTRIP-LegLC4	Bacterial Effector Screen	Embry et al., 2025	N/A
pTRIP-LegA3	Bacterial Effector Screen	Embry et al., 2025	N/A
pTRIP-SopE2	Bacterial Effector Screen	Embry et al., 2025	N/A
pTRIP-SteB	Bacterial Effector Screen	Embry et al., 2025	N/A
pTRIP-SseF1-260	Bacterial Effector Screen	Embry et al., 2025	N/A
pTRIP-SopE2 G168Y	Bacterial Effector Screen	Embry et al., 2025	N/A
pTRIP-SseF CC->AA	Bacterial Effector Screen	Embry et al., 2025	N/A
pTRIP-SseF DA1	Bacterial Effector Screen	Embry et al., 2025	N/A
pTRIP-SopB	Bacterial Effector Screen	Embry et al., 2025	N/A
pTRIP-SseG 1-229	Bacterial Effector Screen	Embry et al., 2025	N/A
pTRIP-SseF 1 S->A	Bacterial Effector Screen	Embry et al., 2025	N/A
pTRIP-SseK1	Bacterial Effector Screen	Embry et al., 2025	N/A
pTRIP-SopD2	Bacterial Effector Screen	Embry et al., 2025	N/A
pTRIP-SipD	Bacterial Effector Screen	Embry et al., 2025	N/A
pTRIP-SipB	Bacterial Effector Screen	Embry et al., 2025	N/A
pTRIP-SptP	Bacterial Effector Screen	Embry et al., 2025	N/A
pTRIP-SsaE	Bacterial Effector Screen	Embry et al., 2025	N/A
pTRIP-Ipg0963	Bacterial Effector Screen	Embry et al., 2025	N/A
pTRIP-Ipg1751	Bacterial Effector Screen	Embry et al., 2025	N/A
pTRIP-LegL3	Bacterial Effector Screen	Embry et al., 2025	N/A
pTRIP-LegK3	Bacterial Effector Screen	Embry et al., 2025	N/A
pTRIP-LegA15	Bacterial Effector Screen	Embry et al., 2025	N/A
pTRIP-YlfA	Bacterial Effector Screen	Embry et al., 2025	N/A
pTRIP-LpnE	Bacterial Effector Screen	Embry et al., 2025	N/A
pTRIP-Ceg23	Bacterial Effector Screen	Embry et al., 2025	N/A
pTRIP-LegA12	Bacterial Effector Screen	Embry et al., 2025	N/A
pTRIP-LirD	Bacterial Effector Screen	Embry et al., 2025	N/A
pTRIP-LegU2	Bacterial Effector Screen	Embry et al., 2025	N/A
pTRIP-LirC	Bacterial Effector Screen	Embry et al., 2025	N/A
pTRIP-LegA14	Bacterial Effector Screen	Embry et al., 2025	N/A
pTRIP-LegA8	Bacterial Effector Screen	Embry et al., 2025	N/A
pTRIP-LegC3	Bacterial Effector Screen	Embry et al., 2025	N/A
pTRIP-SdjA	Bacterial Effector Screen	Embry et al., 2025	N/A
pTRIP-SidJ	Bacterial Effector Screen	Embry et al., 2025	N/A
pTRIP-Ipg0365	Bacterial Effector Screen	Embry et al., 2025	N/A
pTRIP-WipA	Bacterial Effector Screen	Embry et al., 2025	N/A
pTRIP-SidF	Bacterial Effector Screen	Embry et al., 2025	N/A
pTRIP-LegC5	Bacterial Effector Screen	Embry et al., 2025	N/A
pTRIP-LegC4	Bacterial Effector Screen	Embry et al., 2025	N/A
pTRIP-SteB	Bacterial Effector Screen	Embry et al., 2025	N/A
pTRIP-EspJ	Bacterial Effector Screen	Embry et al., 2025	N/A
pTRIP-SidG	Bacterial Effector Screen	Embry et al., 2025	N/A
pTRIP-SidC	Bacterial Effector Screen	Embry et al., 2025	N/A
pTRIP-SseL	Bacterial Effector Screen	Embry et al., 2025	N/A
pTRIP-EspR1	Bacterial Effector Screen	Embry et al., 2025	N/A
pTRIP-EspX1	Bacterial Effector Screen	Embry et al., 2025	N/A
pTRIP-EspY2	Bacterial Effector Screen	Embry et al., 2025	N/A
pTRIP-LegS2	Bacterial Effector Screen	Embry et al., 2025	N/A
pTRIP-LegC8	Bacterial Effector Screen	Embry et al., 2025	N/A
pTRIP-WipB	Bacterial Effector Screen	Embry et al., 2025	N/A
pTRIP-LegA7	Bacterial Effector Screen	Embry et al., 2025	N/A
pTRIP-LegA5	Bacterial Effector Screen	Embry et al., 2025	N/A
pTRIP-LegL5	Bacterial Effector Screen	Embry et al., 2025	N/A
pTRIP-Ceg33	Bacterial Effector Screen	Embry et al., 2025	N/A
pTRIP-VpdA	Bacterial Effector Screen	Embry et al., 2025	N/A
pTRIP-SetA	Bacterial Effector Screen	Embry et al., 2025	N/A
pTRIP-Ipg1717	Bacterial Effector Screen	Embry et al., 2025	N/A
pTRIP-BepA	Bacterial Effector Screen	Embry et al., 2025	N/A
pTRIP-BepD	Bacterial Effector Screen	Embry et al., 2025	N/A
pTRIP-BepF	Bacterial Effector Screen	Embry et al., 2025	N/A
pTRIP-HopQ1-1	Bacterial Effector Screen	Embry et al., 2025	N/A
pTRIP-HopP1	Bacterial Effector Screen	Embry et al., 2025	N/A
pTRIP-HopH1	Bacterial Effector Screen	Embry et al., 2025	N/A
pTRIP-EspW	Bacterial Effector Screen	Embry et al., 2025	N/A
pTRIP-NleF	Bacterial Effector Screen	Embry et al., 2025	N/A
pTRIP-EspX2	Bacterial Effector Screen	Embry et al., 2025	N/A
pTRIP-EspH	Bacterial Effector Screen	Embry et al., 2025	N/A
pTRIP-EspX4	Bacterial Effector Screen	Embry et al., 2025	N/A
pTRIP-EspY1	Bacterial Effector Screen	Embry et al., 2025	N/A
pTRIP-NleG7	Bacterial Effector Screen	Embry et al., 2025	N/A
pTRIP-HopAB2	Bacterial Effector Screen	Embry et al., 2025	N/A
pTRIP-HopAG1	Bacterial Effector Screen	Embry et al., 2025	N/A
pTRIP-AvrP	Bacterial Effector Screen	Embry et al., 2025	N/A
pTRIP-HopQ1-2	Bacterial Effector Screen	Embry et al., 2025	N/A
pTRIP-HopO1-3	Bacterial Effector Screen	Embry et al., 2025	N/A
pTRIP-HopO1-2	Bacterial Effector Screen	Embry et al., 2025	N/A
pTRIP-HopI1	Bacterial Effector Screen	Embry et al., 2025	N/A
pTRIP-HopN1	Bacterial Effector Screen	Embry et al., 2025	N/A
pTRIP-HopE1	Bacterial Effector Screen	Embry et al., 2025	N/A
pTRIP-HopG1	Bacterial Effector Screen	Embry et al., 2025	N/A
pTRIP-IpaH1	Bacterial Effector Screen	Embry et al., 2025	N/A
pTRIP-IpaH2	Bacterial Effector Screen	Embry et al., 2025	N/A
pTRIP-IpaH3	Bacterial Effector Screen	Embry et al., 2025	N/A
pTRIP-IpaH4	Bacterial Effector Screen	Embry et al., 2025	N/A
pTRIP-IpaH5	Bacterial Effector Screen	Embry et al., 2025	N/A
siRNA	Technique	Source	Identifier / Catalog number
Universal Negative Control #2	siRNA knockdown	Sigma-Aldrich	SIC002-1NMOL
RNF214	siRNA knockdown	Sigma-Aldrich (Embry et al., 2025)	SASI_Hs02_00312264
ABCF3 - 1	siRNA knockdown	Sigma-Aldrich	SASI_Hs01_00230371
ABCF3 - 2	siRNA knockdown	Sigma-Aldrich	SASI_Hs01_00230374
ABCF3 - 3	siRNA knockdown	Sigma-Aldrich	SASI_Hs01_00230372
SCAFB - 1	siRNA knockdown	Sigma-Aldrich	SASI_Hs01_00338187
SCAFB - 2	siRNA knockdown	Sigma-Aldrich	SASI_Hs01_00114949
SCAFB - 3	siRNA knockdown	Sigma-Aldrich	SASI_Hs01_00114950
MSPD2 - 1	siRNA knockdown	Sigma-Aldrich	SASI_Hs02_00366399
MSPD2 - 2	siRNA knockdown	Sigma-Aldrich	SASI_Hs01_00039805
MSPD2 - 3	siRNA knockdown	Sigma-Aldrich	SASI_Hs01_00039807
PKP2 - 1	siRNA knockdown	Sigma-Aldrich	SASI_Hs01_00140637
PKP2 - 2	siRNA knockdown	Sigma-Aldrich	SASI_Hs02_00304807
PKP2 - 3	siRNA knockdown	Sigma-Aldrich	SASI_Hs01_00140641
