# Supplementary material for: Shigella flexneri-Encoded E3 Ubiquitin Ligase IpaH2 Reveals Plakophilin-2 as a Host Restriction Factor for Sindbis Virus
Source: Int J Mol Sci. 2026 May 27;27(11):4808. doi: 10.3390/ijms27114808 (PMC13256859; doi:10.3390/ijms27114808)
Supplement: Supplementary file 1 [file ijms-27-04808-s001.zip › Table S2.xlsx]

## Sheet: Table of Contents
Table S2. Raw Data for Effector Screens and Validation
Table S2A. Fold change in Sindbis virus GFP reporter for bacterial effectors in library
Table S2B. Fold change in O'nyong'nyong virus GFP reporter for bacterial effectors in library
Table S2C. Fold change in Sindbis virus GFP reporter for bacterial effectors hits from screen
Table S2D. Fold change in O'nyong'nyong virus GFP reporter for bacterial effectors hits from screen
Table S2E. Viral titer calculations for R06E cells expressing flag-effector hits
Table S2F. Impact of Flag-tagged PKP2 or ABCF3 on SINV-GFP infection
Table S2G. Impact of Flag-tagged PKP2 or ABCF3 on SINV-GFP Viral Titer

## Sheet: S2A. SINV-GFP
SINV-GFP Effector Screen
Raw data for fold-change in GFP signal
	MOCK	EspY3	LegL2	SseJ	NleH	CegC3	Ceg9	EspFU	SidC	EspX7	RalF	HopA1	HopM1	HopAH1	Ceg29	HopAA1-2	HopY1	Ceg7	EspH	CegC1	HopAH2-1	EspK	EspB	EspG	EspX4	IpaH4.5	Ceg10	IpaH9.8	SptP	EspR3	WipB	IpaH2.5	Ceg19	VpdA	IpaH1.4	SseF (S156A)	LirF	LegA54	HopK1	IpaB	LirA	lpg2327	LirB	VirA	HopD	OspD1	IcsB	HopV1	YlfB
Rep 1	1.03087	0.769025	5.32655	14.4359	3.84	4.4085	2.96952	0.202825	0.241775	0.473	2.78165	1.71835	3.22357	0.1139	0.367225	0.093425	1.5594	1.94362	0.102025	0.21115	1.29612	0.825375	0.2278	0.23805	4.44177	3.8754	10.6562	0.79795	1.94605	3.73802	8.3299	4.90857	1.1958	1.95362	0.8263	1.26697	0.950175	1.04103	0.369875	0.619025	6.43645	0.945275	1.07775	2.39362	0.27145	1.17522	0.1666	0.36295	0.606875
Rep 2	0.634175	1.37183	3.47507	9.33878	2.8695	1.60013	0.44285	4.17133	0.735725	1.05265	0.6897	5.40372	9.33657	0.634	0.178475	0.529575	1.40827	1.94762	4.1823	6.15637	0.28105	0.943675	0.184	0.782875	2.26772	3.3964	26.6064	1.20693	10.5664	7.96812	9.04533	7.211	6.75575	2.21203	0.12155	0.344375	0.0245	0.226425	0.347975	0.33105	1.97585	3.47153	1.0567	0.1968	0.410875	0.13625	0.07835	0.069825	0.28728
Rep 3	1.0191	0.2332	4.6047	14.9149	4.22013	1.3399	8.70575	0.579175	0.473375	0.18895	2.10648	1.2518	0.2506	0.229325	0.2055	1.94473	1.1357	2.54533	6.3316	0.4898	0.674875	0.49435	0.368025	0.637775	1.17968	0.471625	20.3801	1.29672	18.7191	2.54655	5.59175	4.3632	1.80432	3.14655	3.12027	0.066525	0.2536	3.40693	8.24205	0.099975	0.54355	0.9297	0.092775	0.156075	0.0963	0.135375	3.43138	0.0488	0.233775
[truncated: 138 more columns]

## Sheet: S2B. ONNV-GFP
ONNV-GFP Effector Screen
Raw data for fold-change in GFP signal
	MOCK	EspY3	LegL2	SseJ	NleH	CegC3	Ceg9	EspFU	SidC	EspX7	RalF	HopA1	HopM1	HopAH1	Ceg29	HopAA1-2	HopY1	Ceg7	EspH	CegC1	HopAH2-1	EspK	EspB	EspG	EspX4	IpaH4.5	Ceg10	IpaH9.8	SptP	EspR3	WipB	IpaH2.5	Ceg19	VpdA	IpaH1.4	SseF (S156A)	LirF	LegA54	HopK1	IpaB	LirA	lpg2327	LirB	VirA	HopD	OspD1	IcsB	HopV1	YlfB
Rep 1	0.318225	2.01295	1.40968	1.794	2.1903	1.40853	1.30555	1.7002	1.52455	1.16525	1.29567	0.862875	1.27113	1.47857	1.36085	1.6953	1.02477	1.50995	1.0465	1.51198	1.501	3.87575	1.64872	1.3866	1.43615	1.57102	2.48605	1.24477	1.2929	1.81187	1.81212	1.82977	1.5468	1.59575	1.46358	1.12965	1.47633	1.554	1.44748	0.720225	1.23073	1.59797	1.84	1.45203	1.07625	1.69095	1.4853	1.0526	1.46585
Rep 2	0.2643	1.16725	1.91282	1.19732	0.668475	1.1486	1.72168	0.943	1.37995	1.14845	1.1842	1.48273	1.08383	1.4332	1.53947	1.51985	0.8563	1.00454	1.25438	1.48723	1.35217	2.92535	1.77795	1.19887	1.15187	1.17958	3.95518	1.51343	0.702125	1.64217	2.09943	1.62985	1.02473	1.41502	1.1755	1.40745	1.31593	1.10268	1.31775	1.30692	1.47942	1.79838	1.48005	1.14637	1.90643	1.28408	1.29757	1.0522	0.9438
Rep 3	0.339925	1.91565	1.2253	1.35577	1.46522	1.2542	1.60785	1.00547	0.942425	1.05923	1.0104	0.964575	0.9576	1.47245	1.15625	1.59032	1.24535	1.34925	1.3708	1.21265	1.2111	3.01395	1.55103	1.19413	0.592125	1.3772	3.31027	1.7617	0.98875	1.36763	1.62417	1.02107	1.39905	1.76848	1.13195	1.80072	1.82278	1.34157	1.77973	1.7792	1.1975	1.64768	1.31068	0.877825	1.27975	1.2496	1.21067	1.21812	1.0506
[truncated: 138 more columns]

## Sheet: S2C. SINV Validation
SINV-GFP Validation with Flag-tagged effectors
Raw data for fold-change in GFP signal
	EV			SidM			SidM A/E
	1.456	1.684	1.567	31.826	27.657	45.132	1.105	0.93	0.945
	EV			IpaH4			IpaH4 C/S
	1.456	1.684	1.567	21.654	25.926	32.713	1.546	0.825	1.458
	EV			Ceg10			Ceg10 C/S
	1.456	1.684	1.567	18.937	19.826	21.386	1.649	1.782	1.384
	EV			IpaJ			IpaJ C/A
	1.456	1.684	1.567	17.369	19.027	17.691	1.942	1.042	0.589
	EV			HopAM1			HopAM1 E/A
	1.456	1.684	1.567	36.782	27.951	29.536	1.473	1.091	1.951
	EV			HopT1-2
	1.456	1.684	1.567	48.935	51.002	43.615

## Sheet: S2D. ONNV Validaiton
ONNV-GFP Validation with Flag-tagged effectors
Raw data for fold-change in GFP signal
	EV			SidM			SidM A/E
	0.825	0.493	1.207	31.826	27.657	45.132	1.105	0.93	0.945
	EV			IpaH4			IpaH4 C/S
	0.825	0.493	1.207	26.845	25.783	35.527	1.5	0.813	1.471
	EV			Ceg10			Ceg10 C/S
	0.825	0.493	1.207	16.566	18.333	14.091	1.501	0.998	0.559
	EV			IpaJ			IpaJ C/A
	0.825	0.493	1.207	11.451	13.69	9.841	1.367	1.941	0.963
	EV			HopAM1			HopAM1 E/A
	0.825	0.493	1.207	15.936	19.742	21.008	1.877	0.0951	1.159
	EV			HopT1-2
	0.825	0.493	1.207	13.851	12.723	19.899

## Sheet: S2E. Viral Titers Fig3
Viral titer analysis of Flag-tagged effector infections
Raw data for titers of Figure 3
	ONNV-GFP			-2	-3	-4	-5				SINV-GFP			-2	-3	-4	-5
			Dilution:	100	1000	10000	100000	AVG	Titer				Dilution:	100	1000	10000	100000	AVG	Titer
	EV	1	1	12				13000	12333.3		EV	1	1		81			770000	596667
			2	14									2		73
		2	1	19				18000				2	1		65			570000
			2	17									2		49
		3	1	7				6000				3	1		35			450000
			2	5									2		55
	SidM	1	1		12			170000	171667		SidM	1	1		469			4350000	4.39667e+06
			2		22								2		401
		2	1		17			165000				2	1		430			4560000
			2		16								2		482
		3	1		17			180000				3	1		435			4280000
			2		19								2		421
	SidMA/E	1	1	21				17000	18500		SidMA/E	1	1		130			1415000	1165000
			2	13									2		153
		2	1	21				22000				2	1		87			895000
			2	23									2		92
		3	1	16				16500				3	1		125			1185000
			2	17									2		112
	IpaH4	1	1		13			175000	163333		IpaH4	1	1		422			4195000	4.33833e+06
			2		22								2		417
		2	1		11			140000				2	1		459			4510000
			2		17								2		443
		3	1		17			175000				3	1		423			4310000
			2		18								2		439
	IpaH4C/S	1	1		3			20000	23333.3		IpaH4C/S	1	1		90			835000	901667
			2		1								2		77
		2	1		2			30000				2	1		91			950000
			2		4								2		99
		3	1		1			20000				3	1		86			920000
			2		3								2		98
	Ceg10	1	1		15			190000	160000		Ceg10	1	1		298			3020000	3030000
			2		23								2		306
		2	1		17			125000				2	1		300			2960000
			2		8								2		292
		3	1		11			165000				3	1		315			3110000
			2		22								2		307
	Ceg10C/S	1	1		1			35000	25000		Ceg10C/S	1	1		86			960000	903333
			2		6								2		106
		2	1		2			25000				2	1		84			805000
			2		3								2		77
		3	1		1			15000				3	1		88			945000
			2		2								2		101
	IpaJ	1	1		10			95000	176667		IpaJ	1	1		220			2250000	2.33333e+06
			2		9								2		230
		2	1		20			235000				2	1		226			2335000
			2		27								2		241
		3	1		17			200000				3	1		245			2415000
			2		23								2		238
	IpaJC/A	1	1	10				7500	7333.33		IpaJC/A	1	1		67			810000	828333
			2	5									2		95
		2	1	3				4500				2	1		82			800000
			2	6									2		78
		3	1	7				10000				3	1		94			875000
			2	13									2		81
	HopAM1	1	1		9			80000	65000		HopAM1	1	1		99			1095000	1045000
			2		7								2		120
		2	1		6			50000				2	1		92			995000
			2		4								2		107
		3	1		5			65000				3	1		113			1045000
			2		8								2		96
	HopAM1A/E	1	1	7				5500	6166.67		HopAM1A/E	1	1		49			590000	565000
			2	4									2		69
		2	1	4				7000				2	1		68			705000
			2	10									2		73
		3	1	5				6000				3	1		52			400000
			2	7									2		28
	HopT1-2	1	1		19			165000	128333		HopT1-2	1	1		460			4545000	4.66167e+06
			2		14								2		449
		2	1		12			110000				2	1		484			4795000
			2		10								2		475
		3	1		9			110000				3	1		456			4645000
			2		13								2		473

## Sheet: S2F. GFP Fig6
Impact of Flag-tagged PKP2 or ABCF3 on SINV-GFP infection
Raw data for fold-change in GFP signal of Figure 6
	Image	Count	Total Area	Avg Size	%Area	Mean
	RNF214_10X_WELL3_POS3_GFP.tif	32280	137902	4.272	1.222	10.189
	RNF214_10X_WELL3_POS2_GFP.tif	38489	163422	4.246	3.299	10.166
	RNF214_10X_WELL3_POS1_GFP.tif	14421	43298	3.002	3.524	10.207
	RNF214_10X_WELL2_POS3_GFP.tif	15144	64792	4.278	5.273	10.204
	RNF214_10X_WELL2_POS2_GFP.tif	13345	52252	3.915	4.252	10.225
	RNF214_10X_WELL2_POS1_GFP.tif	15036	54989	3.657	4.475	10.217
	RNF214_10X_WELL1_POS3_GFP.tif	14875	50852	3.419	4.138	10.221
	RNF214_10X_WELL1_POS2_GFP.tif	24326	83134	3.417	6.765	10.202
	RNF214_10X_WELL1_POS1_GFP.tif	19976	88000	4.405	7.161	10.229
	PKP2_10X_WELL3_POS3_GFP.tif	6042	37836	6.262	3.079	10.294
	PKP2_10X_WELL3_POS2_GFP.tif	20190	69831	3.459	5.683	10.188
	PKP2_10X_WELL3_POS1_GFP.tif	7061	34541	4.892	2.811	10.285
	PKP2_10X_WELL2_POS3_GFP.tif	28925	126737	4.382	1.314	10.191
	PKP2_10X_WELL2_POS2_GFP.tif	9410	28180	2.995	2.293	10.233
	PKP2_10X_WELL2_POS1_GFP.tif	12252	43069	3.515	3.505	10.209
	PKP2_10X_WELL1_POS3_GFP.tif	11818	36373	3.078	2.96	10.198
	PKP2_10X_WELL1_POS2_GFP.tif	20627	60830	2.949	4.95	10.224
	PKP2_10X_WELL1_POS1_GFP.tif	27778	108939	3.922	8.865	10.219
	EV_10X_WELL3_POS3_GFP.tif	13196	135527	10.27	11.029	10.277
	EV_10X_WELL3_POS2_GFP.tif	8265	95404	11.543	17.764	10.281
	EV_10X_WELL3_POS1_GFP.tif	8072	80805	10.011	16.576	10.269
	EV_10X_WELL2_POS3_GFP.tif	6198	77937	12.575	16.343	10.309
	EV_10X_WELL2_POS2_GFP.tif	11234	128721	11.458	10.475	10.243
	EV_10X_WELL2_POS1_GFP.tif	10679	111357	10.428	19.062	10.287
	EV_10X_WELL1_POS3_GFP.tif	15820	125016	7.902	10.174	10.228
	EV_10X_WELL1_POS2_GFP.tif	10852	125705	11.584	10.23	10.259
	EV_10X_WELL1_POS1_GFP.tif	10535	110876	10.525	9.023	10.249
	ABCF3_10X_WELL3_POS3_GFP.tif	11360	41905	3.689	3.41	10.218
	ABCF3_10X_WELL3_POS2_GFP.tif	18680	88432	4.734	7.197	10.203
	ABCF3_10X_WELL3_POS1_GFP.tif	12626	41444	3.282	13.373	10.218
	ABCF3_10X_WELL2_POS3_GFP.tif	19760	72729	3.681	5.919	10.212
	ABCF3_10X_WELL2_POS2_GFP.tif	28785	127085	4.415	10.342	10.216
	ABCF3_10X_WELL2_POS1_GFP.tif	16323	59822	3.665	4.868	10.21
	ABCF3_10X_WELL1_POS3_GFP.tif	12208	49558	4.059	4.033	10.215
	ABCF3_10X_WELL1_POS2_GFP.tif	22626	98483	4.353	8.015	10.213
	ABCF3_10X_WELL1_POS1_GFP.tif	13241	53782	4.062	4.377	10.216

## Sheet: S2G. Viral titers Fig6
Impact of Flag-tagged PKP2 or ABCF3 on SINV-GFP viral titer
Raw data for viral titers in Figure 6
	SINV-GFP			-2	-3	-4	-5
			Dilution:	100	1000	10000	100000	AVG	Titer
	EV	1	1				18	16500000	2.11667e+07
			2				15
		2	1				25	26000000
			2				27
		3	1				23	21000000
			2				19
	Flag-RNF214	1	1			8		750000	500000
			2			7
		2	1			1		150000
			2			2
		3	1			7		600000
			2			5
	Flag-PKP2	1	1			16		1400000	1350000
			2			12
		2	1			6		1050000
			2			15
		3	1			18		1600000
			2			14
	Flag-ABCF3	1	1			35		3850000	2700000
			2			42
		2	1			18		2350000
			2			29
		3	1			15		1900000
			2			23
